# Supplementary material for: Machine learning and network pharmacology identify keloid biomarkers (AMPH, TNFRSF9) and therapeutic targets (IL6, HAS2) for aloe-derived quercetin
Source: PLoS One. 2026 Jan 16;21(1):e0340960. doi: 10.1371/journal.pone.0340960 (PMC12810848; doi:10.1371/journal.pone.0340960)
Supplement: S1 Table — This table presents the results of all genes in the PPI network analyzed using the Degree, EPC, and Closeness algorithms. The top six genes listed are identified as the core genes. (XLSX) [file pone.0340960.s001.xlsx]

## Sheet: Sheet1
node_name	Degree	EPC	Closeness	BottleNeck	EcCentricity	Closeness	Radiality	Betweenness	Stress	ClusteringCoefficient
IL6	26	13.816	24.3333	36	0.17982	24.3333	4.44167	850.416	57352	0.05538
POSTN	22	14.932	23.4167	18	0.17982	23.4167	4.4057	363.652	30272	0.14719
VCAN	20	14.615	22.9167	3	0.17982	22.9167	4.38772	352.422	25888	0.13684
COL11A1	16	13.819	19.35	3	0.14386	19.35	3.97412	87.5247	13328	0.23333
HAPLN1	16	14.116	19.35	1	0.14386	19.35	3.97412	77.803	12784	0.23333
TNC	14	12.936	19.9	8	0.14386	19.9	4.11798	265.952	28696	0.04396
ASPN	14	13.51	18.5167	1	0.14386	18.5167	3.92018	36.9357	3768	0.26374
LAMA1	12	12.194	17.1333	2	0.11988	17.1333	3.6864	106.226	20040	0.12121
COL10A1	12	13.065	18.0167	1	0.14386	18.0167	3.90219	27.8557	4952	0.30303
TAGLN	10	10.388	18.15	6	0.14386	18.15	3.99211	202.171	14776	0.04444
HAS2	8	11.776	19	2	0.17982	19	4.17193	22.602	3768	0.35714
LIF	8	8.212	17.0833	2	0.17982	17.0833	3.92018	80.7351	2416	0.14286
TOP2A	8	4.885	14.15	2	0.11988	14.15	3.3807	78	7768	0.21429
PLK1	8	5.514	14.5333	1	0.11988	14.5333	3.45263	41.9048	1480	0.21429
CCNA2	8	6.817	17.4	5	0.14386	17.4	3.92018	241.819	19320	0.21429
SCIN	6	7.37	15.2333	2	0.11988	15.2333	3.65044	88.827	9240	0
TNFRSF9	6	6.574	16.3167	3	0.14386	16.3167	3.83026	152	15936	0.13333
NTF3	6	8.796	17.25	1	0.17982	17.25	3.99211	48.9019	5040	0.13333
LY96	6	8.164	17.5	3	0.17982	17.5	4.02807	175.167	15720	0
HBEGF	6	7.9	16.0667	1	0.14386	16.0667	3.7943	2	24	0.26667
FOSB	6	7.174	15.9	1	0.14386	15.9	3.77632	1	8	0.26667
CDC20	6	4.837	13.65	1	0.11988	13.65	3.36272	0	0	0.4
FNDC1	6	9.582	13.9	1	0.11988	13.9	3.32675	0	0	0.4
RGCC	4	5.277	13.9667	2	0.11988	13.9667	3.47061	48.0857	3544	0
PTGIS	4	1.878	3.33333	6	0.03509	3.33333	0.56842	12	168	0
PDE5A	4	1.755	3.08333	2	0.02632	3.08333	0.52632	8	120	0
TBX1	4	2.987	12.3	2	0.11988	12.3	3.16491	78	10632	0
LAPTM5	4	3.466	12.95	2	0.14386	12.95	3.36272	78	7528	0
ITGA8	4	7.483	14.4667	1	0.11988	14.4667	3.54254	0	0	0.33333
TNFSF4	4	6.405	15.65	1	0.14386	15.65	3.7943	0	0	0.33333
IGFBP7	4	8.142	17.25	1	0.17982	17.25	4.04605	0	0	0.33333
EGR2	4	6.312	15.4	1	0.14386	15.4	3.75833	0	0	0.33333
EDIL3	4	8.235	13.4	1	0.11988	13.4	3.30877	0	0	0.33333
CHSY3	4	6.768	14.9333	1	0.14386	14.9333	3.70439	0	0	0.33333
CHPF	4	6.444	14.9333	1	0.14386	14.9333	3.70439	0	0	0.33333
ECM2	4	8.435	15.2667	1	0.14386	15.2667	3.74035	0	0	0.33333
PTGFR	4	1.864	3.33333	6	0.03509	3.33333	0.56842	12	168	0
ADH1B	4	1.796	3.08333	2	0.02632	3.08333	0.52632	8	120	0
TWF1	2	3.067	11.0429	1	0.10276	11.0429	2.94912	0	0	0
POM121C	2	2.275	10.3262	1	0.10276	10.3262	2.67939	0	0	0
PDE3A	2	1.434	2.28333	1	0.02105	2.28333	0.44211	0	0	0
ZFHX4	2	1.286	1	1	0.03509	1	0.10526	0	0	0
NAV3	2	1.286	1	1	0.03509	1	0.10526	0	0	0
LMOD1	2	4.249	12.4167	1	0.11988	12.4167	3.29079	0	0	0
LHX8	2	1.91	9.50238	1	0.10276	9.50238	2.4636	0	0	0
SAMSN1	2	1.906	9.91667	1	0.11988	9.91667	2.6614	0	0	0
NRP2	2	4.956	11.7024	1	0.10276	11.7024	2.98509	0	0	0
GAL	2	3.325	11.9667	1	0.14386	11.9667	3.21886	0	0	0
RCAN2	2	1.315	1	1	0.03509	1	0.10526	0	0	0
ENPP5	2	1.315	1	1	0.03509	1	0.10526	0	0	0
RPS4Y1	2	1.288	1	1	0.03509	1	0.10526	0	0	0
DDX3Y	2	1.288	1	1	0.03509	1	0.10526	0	0	0
PRICKLE1	2	1.333	1	1	0.03509	1	0.10526	0	0	0
DACT1	2	1.333	1	1	0.03509	1	0.10526	0	0	0
NEXN	2	1.335	1	1	0.03509	1	0.10526	0	0	0
ANKRD1	2	1.335	1	1	0.03509	1	0.10526	0	0	0
ALDH1B1	2	1.465	2.28333	1	0.02105	2.28333	0.44211	0	0	0
