# Supplementary material for: Machine learning and network pharmacology identify keloid biomarkers (AMPH, TNFRSF9) and therapeutic targets (IL6, HAS2) for aloe-derived quercetin
Source: PLoS One. 2026 Jan 16;21(1):e0340960. doi: 10.1371/journal.pone.0340960 (PMC12810848; doi:10.1371/journal.pone.0340960)
Supplement: S2 Table — This table presents relevant data on the primary chemical ingredients of Aloe vera, including MOL ID, molecular name, OB, and DL. (XLSX) [file pone.0340960.s002.xlsx]

## Sheet: Sheet1
MOL_ID	molecule_name	mw	alogp	hdon	hacc	ob	caco2	bbb	dl	FASA	halflife	tpsa	rbn
MOL005051	Aloeresin C	702.72	-0.59	8	16	34.99	-2.58	-3.35	0.5	0.35	16.95	263.11	11
MOL000359	sitosterol	414.79	8.08	1	1	36.91	1.32	0.87	0.75	0.22	5.37	20.23	6
MOL002773	beta-carotene	536.96	12	0	0	37.18	2.25	1.52	0.58	0.33	4.36	0	10
MOL005043	campest-5-en-3beta-ol	400.76	7.63	1	1	37.58	1.32	0.94	0.71	0.23	4.43	20.23	5
MOL000953	CLR	386.73	7.38	1	1	37.87	1.43	1.13	0.68	0.2	4.52	20.23	5
MOL001439	arachidonic acid	304.52	6.41	1	2	45.57	1.2	0.58	0.2	0.28	4.39	37.3	14
MOL000098	quercetin	302.25	1.5	5	7	46.43	0.05	-0.77	0.28	0.38	14.4	131.36	1
MOL000471	aloe-emodin	270.25	1.67	3	5	83.38	-0.12	-1.07	0.24	0	31.49	94.83	1
