# Supplementary material for: Machine learning and network pharmacology identify keloid biomarkers (AMPH, TNFRSF9) and therapeutic targets (IL6, HAS2) for aloe-derived quercetin
Source: PLoS One. 2026 Jan 16;21(1):e0340960. doi: 10.1371/journal.pone.0340960 (PMC12810848; doi:10.1371/journal.pone.0340960)
Supplement: S3 Table — This table presents the full names and corresponding standard symbols of the targets associated with the primary chemical constituents of Aloe vera. (XLSX) [file pone.0340960.s003.xlsx]

## Sheet: Sheet1
Drug	MolId	MolName	Symbol			symbol name
Luhui	MOL000359	sitosterol	PGR			Progesterone receptor
Luhui	MOL000359	sitosterol	NCOA2			Nuclear receptor coactivator 2
Luhui	MOL000359	sitosterol	NR3C2			Mineralocorticoid receptor
Luhui	MOL002773	beta-carotene	AKT1			RAC-alpha serine/threonine-protein kinase
Luhui	MOL002773	beta-carotene	VEGFA			Vascular endothelial growth factor A
Luhui	MOL002773	beta-carotene	BCL2			Apoptosis regulator Bcl-2
Luhui	MOL002773	beta-carotene	CASP9			Caspase-9
Luhui	MOL002773	beta-carotene	MMP2			72 kDa type IV collagenase
Luhui	MOL002773	beta-carotene	JUN			Transcription factor AP-1
Luhui	MOL002773	beta-carotene	CASP3			Caspase-3
Luhui	MOL002773	beta-carotene	PTGS2 COX2			Prostaglandin G/H synthase 2
Luhui	MOL002773	beta-carotene	CASP8			Caspase-8
Luhui	MOL002773	beta-carotene	MMP1			Interstitial collagenase
Luhui	MOL002773	beta-carotene	HMOX1			Heme oxygenase 1
Luhui	MOL002773	beta-carotene	CYP3A4			Cytochrome P450 3A4
Luhui	MOL002773	beta-carotene	CYP2B1			Cytochrome P450 2B1
Luhui	MOL002773	beta-carotene	CYP1A2			Cytochrome P450 1A2
Luhui	MOL002773	beta-carotene	CAV1			Caveolin-1
Luhui	MOL002773	beta-carotene	CTNNB1			Catenin beta-1
Luhui	MOL002773	beta-carotene	MYC			Myc proto-oncogene protein
Luhui	MOL002773	beta-carotene	CASP7			Caspase-7
Luhui	MOL002773	beta-carotene	F3			Tissue factor
Luhui	MOL002773	beta-carotene	GJA1			Gap junction alpha-1 protein
Luhui	MOL002773	beta-carotene	MMP10			Stromelysin-2
Luhui	MOL005043	campest-5-en-3beta-ol	PGR			Progesterone receptor
Luhui	MOL000953	CLR	PGR			Progesterone receptor
Luhui	MOL000953	CLR	NR3C2			Mineralocorticoid receptor
Luhui	MOL000953	CLR	NCOA2			Nuclear receptor coactivator 2
Luhui	MOL001439	arachidonic acid	PTGS1 COX1			Prostaglandin G/H synthase 1
Luhui	MOL001439	arachidonic acid	PTGS2 COX2			Prostaglandin G/H synthase 2
Luhui	MOL001439	arachidonic acid	RXRA			Retinoic acid receptor RXR-alpha
Luhui	MOL001439	arachidonic acid	TRPV1			Transient receptor potential cation channel subfamily V member 1
Luhui	MOL001439	arachidonic acid	RXRG			Retinoic acid receptor RXR-gamma
Luhui	MOL001439	arachidonic acid	SLC6A2			Sodium-dependent noradrenaline transporter
Luhui	MOL001439	arachidonic acid	RELA			Transcription factor p65
Luhui	MOL001439	arachidonic acid	CCND1			G1/S-specific cyclin-D1
Luhui	MOL001439	arachidonic acid	MAPK1			Mitogen-activated protein kinase 1
Luhui	MOL001439	arachidonic acid	EGF			Pro-epidermal growth factor
Luhui	MOL001439	arachidonic acid	CDK4			Cell division protein kinase 4
Luhui	MOL001439	arachidonic acid	CASP3			Caspase-3
Luhui	MOL001439	arachidonic acid	PPARG			Peroxisome proliferator-activated receptor gamma
Luhui	MOL001439	arachidonic acid	G6PD			Glucose-6-phosphate 1-dehydrogenase
Luhui	MOL001439	arachidonic acid	TNFRSF1A			Tumor necrosis factor receptor superfamily member 1A
Luhui	MOL001439	arachidonic acid	PRKCB			Protein kinase C beta type
Luhui	MOL001439	arachidonic acid	PECAM1			Platelet endothelial cell adhesion molecule
Luhui	MOL001439	arachidonic acid	NOS3			Nitric oxide synthase, endothelial
Luhui	MOL001439	arachidonic acid	ALOX5			Arachidonate 5-lipoxygenase
Luhui	MOL001439	arachidonic acid	PLA2G4A			Cytosolic phospholipase A2
Luhui	MOL001439	arachidonic acid	SELP			P-selectin
Luhui	MOL001439	arachidonic acid	PTGES			Prostaglandin E synthase
Luhui	MOL001439	arachidonic acid	GLB1			Beta-galactosidase
Luhui	MOL001439	arachidonic acid	ALDH2			Aldehyde dehydrogenase, mitochondrial
Luhui	MOL001439	arachidonic acid	ABCA1			ATP-binding cassette sub-family A member 1
Luhui	MOL001439	arachidonic acid	ALDH3A1			Aldehyde dehydrogenase, dimeric NADP-preferring
Luhui	MOL001439	arachidonic acid	UCP2			Mitochondrial uncoupling protein 2
Luhui	MOL001439	arachidonic acid	C1R			Complement C1r subcomponent
Luhui	MOL001439	arachidonic acid	CETP			Cholesteryl ester transfer protein
Luhui	MOL001439	arachidonic acid	ABCG1			ATP-binding cassette sub-family G member 1
Luhui	MOL001439	arachidonic acid	ABCC4			Multidrug resistance-associated protein 4
Luhui	MOL001439	arachidonic acid	KCNK10			Potassium channel subfamily K member 10
Luhui	MOL001439	arachidonic acid	TNFRSF1B			Tumor necrosis factor receptor superfamily member 1B
Luhui	MOL001439	arachidonic acid	PTGES2			Prostaglandin E synthase 2
Luhui	MOL001439	arachidonic acid	KCNK2			Potassium channel subfamily K member 2
Luhui	MOL001439	arachidonic acid	COL1A2			Collagen alpha-2(I) chain
Luhui	MOL000098	quercetin	PTGS1 COX1			Prostaglandin G/H synthase 1
Luhui	MOL000098	quercetin	AR			Androgen receptor
Luhui	MOL000098	quercetin	PTGS2 COX2			Prostaglandin G/H synthase 2
Luhui	MOL000098	quercetin	HSP90			Heat shock protein HSP 90
Luhui	MOL000098	quercetin	NCOA2			Nuclear receptor coactivator 2
Luhui	MOL000098	quercetin	DPP4			Dipeptidyl peptidase IV
Luhui	MOL000098	quercetin	AKR1B1			Aldose reductase
Luhui	MOL000098	quercetin	PRSS1			Trypsin-1
Luhui	MOL000098	quercetin	TOP2B			DNA topoisomerase II
Luhui	MOL000098	quercetin	F2			Thrombin
Luhui	MOL000098	quercetin	KCNH2 ERG ERG1 HERG			Potassium voltage-gated channel subfamily H member 2
Luhui	MOL000098	quercetin	SCN5A			Sodium channel protein type 5 subunit alpha
Luhui	MOL000098	quercetin	ADRB2			Beta-2 adrenergic receptor
Luhui	MOL000098	quercetin	MMP3			Stromelysin-1
Luhui	MOL000098	quercetin	F7			Coagulation factor VII
Luhui	MOL000098	quercetin	RXRA			Retinoic acid receptor RXR-alpha
Luhui	MOL000098	quercetin	ACHE			Acetylcholinesterase
Luhui	MOL000098	quercetin	GABRA1			Gamma-aminobutyric acid receptor subunit alpha-1
Luhui	MOL000098	quercetin	MAOB			Amine oxidase [flavin-containing] B
Luhui	MOL000098	quercetin	RELA			Transcription factor p65
Luhui	MOL000098	quercetin	EGFR			Epidermal growth factor receptor
Luhui	MOL000098	quercetin	AKT1			RAC-alpha serine/threonine-protein kinase
Luhui	MOL000098	quercetin	VEGFA			Vascular endothelial growth factor A
Luhui	MOL000098	quercetin	CCND1			G1/S-specific cyclin-D1
Luhui	MOL000098	quercetin	BCL2			Apoptosis regulator Bcl-2
Luhui	MOL000098	quercetin	BCL2L1			Bcl-2-like protein 1
Luhui	MOL000098	quercetin	FOS			Proto-oncogene c-Fos
Luhui	MOL000098	quercetin	CDKN1A			Cyclin-dependent kinase inhibitor 1
Luhui	MOL000098	quercetin	EIF6			Eukaryotic translation initiation factor 6
Luhui	MOL000098	quercetin	BAX			Apoptosis regulator BAX
Luhui	MOL000098	quercetin	CASP9			Caspase-9
Luhui	MOL000098	quercetin	PLAU			Urokinase-type plasminogen activator
Luhui	MOL000098	quercetin	MMP2			72 kDa type IV collagenase
Luhui	MOL000098	quercetin	MMP9			Matrix metalloproteinase-9
Luhui	MOL000098	quercetin	MAPK1			Mitogen-activated protein kinase 1
Luhui	MOL000098	quercetin	IL10			Interleukin-10
Luhui	MOL000098	quercetin	EGF			Pro-epidermal growth factor
Luhui	MOL000098	quercetin	RB1			Retinoblastoma-associated protein
Luhui	MOL000098	quercetin	TNF			Tumor necrosis factor
Luhui	MOL000098	quercetin	JUN			Transcription factor AP-1
Luhui	MOL000098	quercetin	IL6			Interleukin-6
Luhui	MOL000098	quercetin	AHSA1			Activator of 90 kDa heat shock protein ATPase homolog 1
Luhui	MOL000098	quercetin	CASP3			Caspase-3
Luhui	MOL000098	quercetin	TP53			Cellular tumor antigen p53
Luhui	MOL000098	quercetin	ELK1			ETS domain-containing protein Elk-1
Luhui	MOL000098	quercetin	NFKBIA			NF-kappa-B inhibitor alpha
Luhui	MOL000098	quercetin	POR CYPOR			NADPH--cytochrome P450 reductase
Luhui	MOL000098	quercetin	ODC1			Ornithine decarboxylase
Luhui	MOL000098	quercetin	XDH			Xanthine dehydrogenase/oxidase
Luhui	MOL000098	quercetin	CASP8			Caspase-8
Luhui	MOL000098	quercetin	TOP1			DNA topoisomerase 1
Luhui	MOL000098	quercetin	RAF1			RAF proto-oncogene serine/threonine-protein kinase
Luhui	MOL000098	quercetin	SOD1			Superoxide dismutase [Cu-Zn]
Luhui	MOL000098	quercetin	PRKCA			Protein kinase C alpha type
Luhui	MOL000098	quercetin	MMP1			Interstitial collagenase
Luhui	MOL000098	quercetin	HIF1A			Hypoxia-inducible factor 1-alpha
Luhui	MOL000098	quercetin	STAT1			Signal transducer and activator of transcription 1-alpha/beta
Luhui	MOL000098	quercetin	RUNX1T1			Protein CBFA2T1
Luhui	MOL000098	quercetin	CDK1			Cell division control protein 2 homolog
Luhui	MOL000098	quercetin	HSPA5			78 kDa glucose-regulated protein
Luhui	MOL000098	quercetin	ERBB2 HER2			Receptor tyrosine-protein kinase erbB-2
Luhui	MOL000098	quercetin	PPARG			Peroxisome proliferator-activated receptor gamma
Luhui	MOL000098	quercetin	ACACA			Acetyl-CoA carboxylase 1
Luhui	MOL000098	quercetin	HMOX1			Heme oxygenase 1
Luhui	MOL000098	quercetin	CYP3A4			Cytochrome P450 3A4
Luhui	MOL000098	quercetin	CYP1A2			Cytochrome P450 1A2
Luhui	MOL000098	quercetin	CAV1			Caveolin-1
Luhui	MOL000098	quercetin	MYC			Myc proto-oncogene protein
Luhui	MOL000098	quercetin	F3			Tissue factor
Luhui	MOL000098	quercetin	GJA1			Gap junction alpha-1 protein
Luhui	MOL000098	quercetin	CYP1A1			Cytochrome P450 1A1
Luhui	MOL000098	quercetin	ICAM1			Intercellular adhesion molecule 1
Luhui	MOL000098	quercetin	IL1B			Interleukin-1 beta
Luhui	MOL000098	quercetin	CCL2			C-C motif chemokine 2
Luhui	MOL000098	quercetin	SELE			E-selectin
Luhui	MOL000098	quercetin	VCAM1			Vascular cell adhesion protein 1
Luhui	MOL000098	quercetin	PTGER3			Prostaglandin E2 receptor EP3 subtype
Luhui	MOL000098	quercetin	IL8			Interleukin-8
Luhui	MOL000098	quercetin	PRKCB			Protein kinase C beta type
Luhui	MOL000098	quercetin	BIRC5			Baculoviral IAP repeat-containing protein 5
Luhui	MOL000098	quercetin	DUOX2			Dual oxidase 2
Luhui	MOL000098	quercetin	NOS3			Nitric oxide synthase, endothelial
Luhui	MOL000098	quercetin	HSPB1			Heat shock protein beta-1
Luhui	MOL000098	quercetin	TGFB1			Transforming growth factor beta-1
Luhui	MOL000098	quercetin	SULT1E1			Estrogen sulfotransferase
Luhui	MOL000098	quercetin	MGAM			Maltase-glucoamylase, intestinal
Luhui	MOL000098	quercetin	IL2			Interleukin-2
Luhui	MOL000098	quercetin	NR1I2			Nuclear receptor subfamily 1 group I member 2
Luhui	MOL000098	quercetin	CYP1B1			Cytochrome P450 1B1
Luhui	MOL000098	quercetin	CCNB1			G2/mitotic-specific cyclin-B1
Luhui	MOL000098	quercetin	PLAT			Tissue-type plasminogen activator
Luhui	MOL000098	quercetin	THBD			Thrombomodulin
Luhui	MOL000098	quercetin	SERPINE1			Plasminogen activator inhibitor 1
Luhui	MOL000098	quercetin	COL1A1			Collagen alpha-1(I) chain
Luhui	MOL000098	quercetin	IFNG			Interferon gamma
Luhui	MOL000098	quercetin	ALOX5			Arachidonate 5-lipoxygenase
Luhui	MOL000098	quercetin	IL1A			Interleukin-1 alpha
Luhui	MOL000098	quercetin	MPO			Myeloperoxidase
Luhui	MOL000098	quercetin	TOP2A			DNA topoisomerase 2-alpha
Luhui	MOL000098	quercetin	NCF1			Neutrophil cytosol factor 1
Luhui	MOL000098	quercetin	ABCG2			ATP-binding cassette sub-family G member 2
Luhui	MOL000098	quercetin	HAS2			Hyaluronan synthase 2
Luhui	MOL000098	quercetin	GSTP1			Glutathione S-transferase P
Luhui	MOL000098	quercetin	NFE2L2			Nuclear factor erythroid 2-related factor 2
Luhui	MOL000098	quercetin	NQO1			NAD(P)H dehydrogenase [quinone] 1
Luhui	MOL000098	quercetin	PARP1			Poly [ADP-ribose] polymerase 1
Luhui	MOL000098	quercetin	AHR			Aryl hydrocarbon receptor
Luhui	MOL000098	quercetin	PSMD3			26S proteasome non-ATPase regulatory subunit 3
Luhui	MOL000098	quercetin	SLC2A4			Solute carrier family 2, facilitated glucose transporter member 4
Luhui	MOL000098	quercetin	COL3A1			Collagen alpha-1(III) chain
Luhui	MOL000098	quercetin	CXCL11			C-X-C motif chemokine 11
Luhui	MOL000098	quercetin	CXCL2			C-X-C motif chemokine 2
Luhui	MOL000098	quercetin	DCAF5			DDB1- and CUL4-associated factor 5
Luhui	MOL000098	quercetin	NR1I3			Nuclear receptor subfamily 1 group I member 3
Luhui	MOL000098	quercetin	CHEK2			Serine/threonine-protein kinase Chk2
Luhui	MOL000098	quercetin	INSR			Insulin receptor
Luhui	MOL000098	quercetin	CLDN4			Claudin-4
Luhui	MOL000098	quercetin	PPARA			Peroxisome proliferator-activated receptor alpha
Luhui	MOL000098	quercetin	PPARD			Peroxisome proliferator-activated receptor delta
Luhui	MOL000098	quercetin	HSF1			Heat shock factor protein 1
Luhui	MOL000098	quercetin	CRP			C-reactive protein
Luhui	MOL000098	quercetin	CXCL10			C-X-C motif chemokine 10
Luhui	MOL000098	quercetin	CHUK			Inhibitor of nuclear factor kappa-B kinase subunit alpha
Luhui	MOL000098	quercetin	SPP1			Osteopontin
Luhui	MOL000098	quercetin	RUNX2			Runt-related transcription factor 2
Luhui	MOL000098	quercetin	RASSF1			Ras association domain-containing protein 1
Luhui	MOL000098	quercetin	E2F1			Transcription factor E2F1
Luhui	MOL000098	quercetin	E2F2			Transcription factor E2F2
Luhui	MOL000098	quercetin	ACP3			Prostatic acid phosphatase
Luhui	MOL000098	quercetin	CTSD			Cathepsin D
Luhui	MOL000098	quercetin	IGFBP3			Insulin-like growth factor-binding protein 3
Luhui	MOL000098	quercetin	IGF2			Insulin-like growth factor II
Luhui	MOL000098	quercetin	CD40LG			CD40 ligand
Luhui	MOL000098	quercetin	IRF1			Interferon regulatory factor 1
Luhui	MOL000098	quercetin	ERBB3			Receptor tyrosine-protein kinase erbB-3
Luhui	MOL000098	quercetin	PON1			Serum paraoxonase/arylesterase 1
Luhui	MOL000098	quercetin	DIO1			Type I iodothyronine deiodinase
Luhui	MOL000098	quercetin	PCOLCE			Procollagen C-endopeptidase enhancer 1
Luhui	MOL000098	quercetin	NPEPPS			Puromycin-sensitive aminopeptidase
Luhui	MOL000098	quercetin	HK2			Hexokinase-2
Luhui	MOL000098	quercetin	NKX3-1			Homeobox protein Nkx-3.1
Luhui	MOL000098	quercetin	RASA1			Ras GTPase-activating protein 1
Luhui	MOL000098	quercetin	GSTM1			Glutathione S-transferase Mu 1
Luhui	MOL000098	quercetin	GSTM2			Glutathione S-transferase Mu 2
Luhui	MOL000471	aloe-emodin	PTGS1			Prostaglandin G/H synthase 1
Luhui	MOL000471	aloe-emodin	PTGS2			Prostaglandin G/H synthase 2
Luhui	MOL000471	aloe-emodin	HSP90			Heat shock protein HSP 90
Luhui	MOL000471	aloe-emodin	NCOA2			Nuclear receptor coactivator 2
Luhui	MOL000471	aloe-emodin	PKIA			cAMP-dependent protein kinase inhibitor alpha
Luhui	MOL000471	aloe-emodin	AKR1B1			Aldose reductase
Luhui	MOL000471	aloe-emodin	IGHG1			Ig gamma-1 chain C region
Luhui	MOL000471	aloe-emodin	CDKN1A			Cyclin-dependent kinase inhibitor 1
Luhui	MOL000471	aloe-emodin	EIF6			Eukaryotic translation initiation factor 6
Luhui	MOL000471	aloe-emodin	BAX			Apoptosis regulator BAX
Luhui	MOL000471	aloe-emodin	TNF			Tumor necrosis factor
Luhui	MOL000471	aloe-emodin	CASP3			Caspase-3
Luhui	MOL000471	aloe-emodin	TP53			Cellular tumor antigen p53
Luhui	MOL000471	aloe-emodin	FASN			Fatty acid synthase
Luhui	MOL000471	aloe-emodin	PRKCA			Protein kinase C alpha type
Luhui	MOL000471	aloe-emodin	PRKCE			Protein kinase C epsilon type
Luhui	MOL000471	aloe-emodin	CDK1			Cell division control protein 2 homolog
Luhui	MOL000471	aloe-emodin	PCNA			Proliferating cell nuclear antigen
Luhui	MOL000471	aloe-emodin	MYC			Myc proto-oncogene protein
Luhui	MOL000471	aloe-emodin	IL1B			Interleukin-1 beta
Luhui	MOL000471	aloe-emodin	PRKCD			Protein kinase C delta type
Luhui	MOL000471	aloe-emodin	CCNB1			G2/mitotic-specific cyclin-B1
